# Supplementary material for: Trust or robustness? An ecological approach to the study of auction and bilateral markets
Source: PLoS One. 2018 May 7;13(5):e0196206. doi: 10.1371/journal.pone.0196206 (PMC5937751; doi:10.1371/journal.pone.0196206)
Supplement: S1 Appendix — Description of a perfectly nested mutualistic ecosystems. (ZIP) [file pone.0196206.s001.zip › S1.tex]

\documentclass[10pt,letterpaper]{article}

% Use Unicode characters when possible
\usepackage[utf8x]{inputenc}
\usepackage{graphicx}
\usepackage{epstopdf}
\usepackage{caption}
\captionsetup[figure]{labelformat=empty}

\begin{document}

\begin{center}


{\bf {\LARGE S1 Appendix}\\
\medskip
{\Large  
Trust or robustness? An ecological approach to the study of auction and bilateral markets.}} % Please use "sentence case" for title and headings (capitalize only the first word in a title (or heading), the first word in a subtitle (or subheading), and any proper nouns).

\bigskip

Laura Hern\'andez, %\textsuperscript{1*}
%\textsuperscript{1*\Yinyang},
Annick Vignes, %\textsuperscript{2}
St\'ephanie Saba%\textsuperscript{3}
%\textsuperscript{3\ddag},

\bigskip
%\textbf{1} Laboratoire de Physique Th\'eorique et Mod\'elisation, UMR8089 CNRS, Universit\'e de Cergy-Pontoise, France

%\textbf{2} Ecole Nationale des Ponts et Chauss\'ees (ENPC), C.A.M.S.-EHESS, UMR CNRS 8557,France

%textbf{3} CRED- TEPP, Universit\'e Panth\'eon-Assas Paris II, France

\bigskip
\end{center} 


%\paragraph*{Supplementary information to the Introduction section}
{\bf {Supplementary information to the Introduction section}}

Nested networks are commonly observed in ecology, characterizing  the interaction patterns of mutualistic ecosystems like plant-pollinator or plant-seed disperser networks. These networks have nodes of two different kinds (plants and animals) and the interactions take place only between nodes of different kinds, leading to a bipartite adjacency matrix. This type of network  is also useful to study economic systems, here markets,  where the two kinds of nodes are buyers and sellers and the interactions we are interested in (trading) only involve nodes of different kinds. 


A bipartite matrix is said to be nested if by ordering its columns (rows)   in, for example,  decreasing degree, rows (columns) become automatically  ordered in the same way. Then,  such matrix  shows a triangular shape, with  all its non-zero elements on the same side (below or above depending in the labelling of axes) of a curve called   {\em extinction curve} or  {\em isocline of perfect nestedness} (IPN), that is schematically   shown in %S~\ref{SI_nested_scheme} 
S1-Fig.A.


In this situation the counterparts of a column (row) element of degree $k_1$ belong to a subset of the counterparts of any column (row) element of higher degree  $k_2 > k_1$. This sequential inclusion of the contacts of the different actors, which recalls the typical Russian  "matryoshka" dolls, is at the origin of the name "nestedness".
 
 
This particular network order implies that the system is composed, on the one hand, of generalist agents who diversify their contacts, interacting with most of their possible counterparts, and on the other, of specialist agents who prefer to make contact with generalists; specialist-specialist interactions are very rare.

This pattern of connections is clearly not random. However,  it is  not the only ordered pattern. An extreme opposite ordered pattern is the one given by a block matrix. The network is segmented in niches of interaction and it is not possible to find generalists.


\begin{figure*}[h!]
\includegraphics [width=6in] {S1-FigA.eps}
\caption{{\bf S1-Fig.A Schematic illustration of a perfectly nested bipartite matrix.}
The highest degree species are in the upper left corner, such that all the contacts lie over the curve IPN. In this way the contacts of any species are a subset of the contacts of the preceding ones (see species of degrees $k_1$ and $k_2$).}
%\label{SI_nested_scheme}
\end{figure*}

\end{document}
