# Supplementary material for: Trust or robustness? An ecological approach to the study of auction and bilateral markets
Source: PLoS One. 2018 May 7;13(5):e0196206. doi: 10.1371/journal.pone.0196206 (PMC5937751; doi:10.1371/journal.pone.0196206)
Supplement: S2 Appendix — Description of different nestedness indices. (ZIP) [file pone.0196206.s002.zip]

Archive with 2 entries (2 files):
- S2.tex
- S2-FigA.eps
