# Supplementary material for: Trust or robustness? An ecological approach to the study of auction and bilateral markets
Source: PLoS One. 2018 May 7;13(5):e0196206. doi: 10.1371/journal.pone.0196206 (PMC5937751; doi:10.1371/journal.pone.0196206)
Supplement: S2 Appendix — Description of different nestedness indices. (ZIP) [file pone.0196206.s002.zip › S2.tex]

\documentclass[10pt,letterpaper]{article}

% Use Unicode characters when possible
\usepackage[utf8x]{inputenc}
\usepackage{graphicx}
\usepackage{epstopdf}
\usepackage{caption}
\captionsetup[figure]{labelformat=empty}

\begin{document}

\begin{center}


{\bf {\LARGE S2 Appendix}\\
\medskip
{\Large  
Trust or robustness? An ecological approach to the study of auction and bilateral markets.}} % Please use "sentence case" for title and headings (capitalize only the first word in a title (or heading), the first word in a subtitle (or subheading), and any proper nouns).

\bigskip

Laura Hern\'andez, %\textsuperscript{1*}
%\textsuperscript{1*\Yinyang},
Annick Vignes, %\textsuperscript{2}
St\'ephanie Saba%\textsuperscript{3}
%\textsuperscript{3\ddag},

\bigskip
%\textbf{1} Laboratoire de Physique Th\'eorique et Mod\'elisation, UMR8089 CNRS, Universit\'e de Cergy-Pontoise, France

%\textbf{2} Ecole Nationale des Ponts et Chauss\'ees (ENPC), C.A.M.S.-EHESS, UMR CNRS 8557,France

%textbf{3} CRED- TEPP, Universit\'e Panth\'eon-Assas Paris II, France

\bigskip
\end{center} 


%\paragraph*{Supplementary information to the Introduction section}
{\bf {Supplementary information to the Materials and Methods section}}
We briefly describe here the principal characteristics of the indices used in this work in order to quantify nestedness. 
\begin{itemize}


\item  {\bf {\em The Atmar and Patterson Temperature, $T_{AP}$}}~\cite{TAP}

Mapping the $m \times n $ bipartite adjacency matrix into a continuous rectangle, the  analytic expression of the IPN  can be obtained in terms of  two continuous variables $a \in [0,n]$  and $p \in[0,m]$ which  constitute the continuous approximation to the discrete labels of the columns  and rows  of the bipartite adjacency matrix respectively. This approximation  is expected to be correct in the limit of very large systems. Then, the non zero elements of the adjacency matrix correspond, in the rectangular surface of size $m \times n$ to an area  proportional to the density of contacts $\phi = L/(m \times n) $, where $L$ is the total number of links. This area may be assumed to be colored and so the empty area represents the amount of zero elements of the adjacency matrix. The IPN  can be determined as a function of  $m$, $n$ and $\phi$~\cite{jtb_246}. 

 Real systems, are not perfectly   nested. The $T_{AP}$ measures the distance, along the diagonal of the continuous approximation of the matrix,  of  the misplaced points (presence or  absence of a contact over or under the IPN respectively). The $T_{AP}$ will be large if there are several $'1s'$ and zeros  on the wrong side of  the IPN. It will be even larger if those misplaced points are located far from the IPN. Then the lowest the measure of the $T_{AP}$ of a given system the more nested it is. 

The $T_{AP}$ is known to have several  drawbacks. The lack of  normalization, its dependency  on the density of contacts, $\phi$, and on the size and the eccentricity of the matrix, (how different $m$ and $n$ are), makes the comparison among different systems quite difficult. However it is largely used in order to compare the nestedness of an observed network with its randomized (null) models. 


\item {\bf {\em The NODF index}}, which stands for {\em Nestedness metrics based on overlap and decreasing fills},   measures the average percentage of shared contacts of  pairs of rows (columns) that have an ordered decreasing degree~\cite{NODF}, leading to two values (one for rows and another for columns) which give an indication concerning the contribution of  rows and  columns  to the observed ordered structure. This metrics measures the overlaps between all the possible  pairs of  rows (columns) only in the case where the pair is   ordered in decreasing degree, otherwise it assigns a null value to the overlap. For these metrics the higher the NODF index the more nested is the system.

It is important to note that NODF  correctly assigns a very low nestedness value to modular networks (because, in general,  elements within the same  block have similar degree),  but it may give a false negative (a low value) in the case
of a nested network with multiple rows (columns) with the same degree. 

\item {\bf {\em The BSD index}}, ({\em Brualdi and Sanderson Discrepancy}), starts from the real matrix in its maximum packing state, which corresponds to  the best ordering of rows and columns compatible with the real contacts,  and it measures  the number of discrepancies (absences or presences)  that should  be 'corrected' in order to produce a perfectly nested matrix with the same parameters~\cite{BSD}. This index compares the real matrix with a perfectly nested one of the same parameters ($n$, $m$ and $\phi$), however some ambiguity remains in the initial ordering when several possibilities exist (typically in the case of rows or columns with the same degree). As for the $T_{AP}$, the lower the value of the index, the more ordered the system is.


\item {\bf {\em The NIR,  nesting index based on network's robustness}}~\cite{nous_nested},  is based on the reaction of the network to {\em targeted} attacks. If some nodes of one kind are eliminated from the network (primary extinctions), the nodes of the other kind that were connected to them will lose links and may become disconnected from the network. In the ecological literature, it is said that the species represented by such nodes suffer secondary extinction. As this process of removal goes on, the whole system may collapse. Robustness is the capacity of the system  to resist such attacks. 

There are different ways of attacking complex networks, which  are, in general, very robust in the face of random attacks.  Two  extreme strategies are considered to define the NIR. In the first one, the agents of one type are removed {\em in decreasing degree order} (DDR), and in the second, they are removed {\em in increasing degree order} (IDR).

In ecological context the {\em Attack tolerance curve} (ATC)~\cite{memmott2004,jtb_249}  represents the fraction of species of one type that, with all other conditions kept constant, survives, as species of the other type are eliminated from the network, following a chosen strategy.  In our context, the ATC gives the fraction of agents that remain in the market (they still find counterparts to deal with),  as a function of the fraction of the counterparts removed. 

The shape of the ATC depends on the structure of the matrix (its degree of nestedness) and the chosen attack strategy. Moreover, for ecologic systems, which usually have  a low density of contacts ($\phi<< 1$), the curvature of the ATC for the (DDR) strategy, depends   on the degree of nestedness of the system: it is concave for nested systems  and convex for random ones.  S2-Fig.A illustrates this point showing the different typical behaviors of the  ATC. Three different networks with the same parameters ($n, m, \phi$) are shown and for each one of them,  two extreme strategies are considered. 

\begin{figure*}[h!]
\includegraphics[width=4in]{S2-FigA.eps}
\caption{{\bf S2-Fig.A.  Attack Tolerance Curves for three different networks having the same parameters.}\\
Triangles correspond to  the real mutualistic ecosystem of Clemens and Long ~\cite{clements}, squares to a randomization of this system and circles to an artificial  a perfectly nested network  of the same parameters. Open and full circles  correspond to the IDR and DDR attack strategies respectively.}
\label{SI_atcs}
\end{figure*}

%\paragraph*{S2-Fig. Attack Tolerance Curves for three different networks having the same parameters.} Triangles correspond to  the real mutualistic ecosystem of Clemens and Long ~\cite{clements}, squares to a randomization of this system and circles to an artificial  a perfectly nested network  of the same parameters. Open and full circles  correspond to the IDR and DDR attack strategies respectively.\\

For the IDR attack, as  the row elements are removed starting with the one of lowest degree, the column elements remain unaltered until the last row element (the generalist) is removed. The area under this curve is $R_{IDR}=1$, so a perfectly nested network  is very robust face to this attack. For the DDR attack, a sudden collapse  of the ATC is observed since the very first removal, because the first removed row  element is the most generalist one. As the axis of the ATC gives the {\em fraction} of remaining and removed  nodes, the area under this curve is $R_{DDR}= \phi$.

The  squares (open and full), represent the ATCs of  randomized networks with the same parameters, when the system is attacked with the IDR and the DDR strategies respectively, and the  triangles (open and full), correspond to the same two attacks performed on a real ecological network~\cite{clements}. The area between the ATCs corresponding to the two extreme attacks is maximum when the network is perfectly nested and minimum in the case where it is completely random. The real networks are never perfectly nested and the area between the two corresponding ATCs lies between these two extremes. The contribution to the nesting coefficient of rows or columns can be defined   as:

\begin{equation}
NIR=\frac{R_{IDR}-R_{DDR}}{1-\phi}
\label{nesting_coeff}
\end{equation}

where $R_{IDR(DDR)}$ represents the area under the ATC  corresponding to the attack performed. As NODF, this method also measures the contribution to nestedness separately for rows and columns. A global index is then obtained by the weighted  mean of both contributions. 

This method gives a   correctly normalized index,  with NIR=1 for the perfectly nested network.  Moreover it  provides the ATCs corresponding to each attack strategy,  which allows for a qualitative comparison of the robustness of the studied system  with that of a randomized network of the same size.  

However one must note that this index loses sensitivity as the density of states approaches $\phi \approx 50 \%$, and for this reason it is not a good indicator for the analysis of our data coarse-grained over the whole period.
\end{itemize}

\begin{thebibliography}{10}

\bibitem{TAP}Atmar, W., Patterson, B.D.,
{\em The measure of order and disorder in the distribution of species in fragmented habitat}, 
Oecologia {\bf 96}, 373, (1993).

\bibitem{jtb_246}Diego Medan, Roberto P.J. Perazzo, Mariano Devoto, Enrique Burgos,Martı\'{i}n G. Zimmermann, Horacio Ceva, Ana M. Delbue,(2007) {\em Analysis and assembling of network structure in mutualistic systems} Journal of Theoretical Biology {\bf 246}, 510, (2007).

\bibitem{NODF} M\'ario Almeida Neto, Paulo Guimar\~aes, Paulo R. Guimar\~aes Jr., Rafael D. Loyola and Werner Ulrich,
{\em A consistent metric for nestedness analysis in ecological systems: reconciling concept and measurement},
 Oikos  {\bf 117}, 1227, (2008).

\bibitem{BSD}Brualdi, R.A. and Sanderson, J.G.   {\em Nested species subsets, gaps, and discrepancy.} Oecologia 119, 256, (1999).

\bibitem{nous_nested} Enrique Burgos, Horacio Ceva, Laura Hern\'andez, R. P. J. Perazzo, 
{\em Understanding and characterizing nestedness in mutualistic bipartite networks}, 
Comp. Phys. Comm. {\bf 180},  532, (2009).

\bibitem{memmott2004}Memmott, J., Waser, N.M., Price, M.V.,
{\em Tolerance of pollination networks to species extinctions}, 
Proc. R. Soc. B {\bf 271}, 2605,(2004).

\bibitem{jtb_249}E. Burgos, H. Ceva, R.P.J. Perazzo, M. Devoto, D. Medan, M. Zimmermann, A.M. Delbue, 
{\em Why nestedness in mutualistic networks?},  J. Theor. Biol. {\bf 249},  307,(2007).

\bibitem{clements}Clements, R.F., Long, F.L.,  {\em Experimental Pollination. An Outline of the Ecology of Flowers and Insects.} Carnegie Institute of Washington, Washington,(1923).
\end{thebibliography}

\end{document}
