# Supplementary material for: Trust or robustness? An ecological approach to the study of auction and bilateral markets
Source: PLoS One. 2018 May 7;13(5):e0196206. doi: 10.1371/journal.pone.0196206 (PMC5937751; doi:10.1371/journal.pone.0196206)
Supplement: S3 Appendix — In this supplement we give the nestedness values obtained with different indices for the global period along with details of the daily analyzed matrices and their nestedness index using NIR. We also provide more examples as a complement of the results shown in Figs 2 and 6 of the main text. (ZIP) [file pone.0196206.s003.zip]

Archive with 4 entries (4 files):
- S3.tex
- S3-FigB.eps
- S3-FigC.eps
- S3-FigA.eps
