# Supplementary material for: Trust or robustness? An ecological approach to the study of auction and bilateral markets
Source: PLoS One. 2018 May 7;13(5):e0196206. doi: 10.1371/journal.pone.0196206 (PMC5937751; doi:10.1371/journal.pone.0196206)
Supplement: S3 Appendix — In this supplement we give the nestedness values obtained with different indices for the global period along with details of the daily analyzed matrices and their nestedness index using NIR. We also provide more examples as a complement of the results shown in Figs 2 and 6 of the main text. (ZIP) [file pone.0196206.s003.zip › S3.tex]

\documentclass[10pt,letterpaper]{article}

% Use Unicode characters when possible
\usepackage[utf8x]{inputenc}
\usepackage{graphicx}
\usepackage{epstopdf}
\usepackage{caption}
\captionsetup[figure]{labelformat=empty}
\captionsetup[table]{labelformat=empty}

\begin{document}

\begin{center}


{\bf {\LARGE S3 Appendix}\\
\medskip
{\Large  
Trust or robustness? An ecological approach to the study of auction and bilateral markets.}} % Please use "sentence case" for title and headings (capitalize only the first word in a title (or heading), the first word in a subtitle (or subheading), and any proper nouns).

\bigskip

Laura Hern\'andez, %\textsuperscript{1*}
%\textsuperscript{1*\Yinyang},
Annick Vignes, %\textsuperscript{2}
St\'ephanie Saba%\textsuperscript{3}
%\textsuperscript{3\ddag},

\bigskip
%\textbf{1} Laboratoire de Physique Th\'eorique et Mod\'elisation, UMR8089 CNRS, Universit\'e de Cergy-Pontoise, France

%\textbf{2} Ecole Nationale des Ponts et Chauss\'ees (ENPC), C.A.M.S.-EHESS, UMR CNRS 8557,France

%textbf{3} CRED- TEPP, Universit\'e Panth\'eon-Assas Paris II, France

\bigskip
\end{center} 


%\paragraph*{Supplementary information to the Introduction section}
{\bf {Supplementary information to the Results section}}\\

S3-Fig.A shows, as stated in the main article, that the strength distribution for buyers looks qualitatively similar in both markets. However it is worth noting that the tail is longer in the bilateral  sub-market. Note that for an ideal buyer who was present in the market every day  (450 market days in the period studied) exchanging with all the sellers, the degree value would be  $k_B^{MAX} \approx 200$ and the corresponding maximum strength,  $s_B^{MAX} \approx 450 \times 200 = 90000$. 


\begin{figure}[h!]
\includegraphics[width=5in]{S3-FigA.eps}
\vspace{-2.5cm}
\caption{{\bf S3-Fig.A. Strength distribution for buyers in both sub-markets.}\\
Left: auction sub-market; right: bilateral negotiation sub-market.}
\label{sd_buyers}
\end{figure}

%\paragraph*{S3-Fig. Strength distribution for buyers in both sub-markets.} Left: auction sub-market; right: bilateral  sub-market.\\

S3-Tab.A  shows the nestedness index obtained by the different methods of the NED package~\cite{NED}, for the matrices corresponding to the whole period in both sub-markets. In each case the index is compared to that of a randomized set of matrices of the same size as the  one observed. 


\begin{table}[!ht]
%\begin{adjustwidth}{-2.25in}{0in} % Comment out/remove adjustwidth environment if table fits in text column.
%\centering


\caption{
{\bf S3-Tab.A. Nestdness measurement for both  sub-markets, data corresponding to the whole period. 
}}
\begin{flushleft}

{\small
\begin{tabular}{|c|c|c|c|c|c|c|c|c|c|}

\hline 
 Sub-market & $N_s$  & $N_b$ & $\phi$ & $T_{AP}$ & $T_{AP}(rand)$ & $NODF$ & $NODF(rand)$ & $BRS$  & $BRS(rand)$ \\ 
\hline
  Auction    &    195		 & 100		&  40.2  & 8.5 	 & 85.13 $\pm$  0.69   & 81.486 & 40.62 $\pm$ 0.25  & 1336 &	4381.16 $\pm$ 23.016 \\
\hline
  Bilateral	& 207 		 & 93  		& 52.6   & 15.9  & 84.662 $\pm$ 0.69  &  82.615 &  52.451 $\pm$ 0.295  & 1636 & 4493.54 $\pm$ 25.324  \\ 
\hline

\end{tabular}
}
\end{flushleft}
\vspace{0.7cm}
\begin{flushleft} Data corresponding to the whole period. Different indices have been used, $N_s$: number of sellers, $N_b$: number of buyers, $\phi$ density of contacts. For each index $X$, the comparison with the average nestedness index calculates over 100 matrices of the same parameters ($N_s$, $N_b$ and $\phi$)  is indicated as $X(rand)$. Recall that nestedness is important when $T_{AP}$ and $BRS$ are low and $NODF$ is high compared to the corresponding random cases.
\end{flushleft}
\label{nest_ind_global}
%\end{adjustwidth}
\end{table}


%S~\ref{SI_ATC_vendredis_2006} Fig. and S~\ref{SI_ATC_vendredis_2007} Fig. 
S3-Fig.B and S3-Fig.C show the ATCs for sellers and buyers for all the Fridays of April 2006 and 2007. Friday has been chosen because it is the day of the week with the highest activity, leading  to bipartite  matrices of comparatively reasonable size. S3.Tab.B shows the  values of the parameters and the obtained nesting index for both markets for each day.

\begin{table*}[htb]
%\begin{tabularx}{1.0\textwidth}{ccccccc}
\begin{tabular}{|c|c|c|c|c|c|c|}
\hline 
Year & Market  & week & sellers & buyers & density ($\%$) & $NIR$ \\
\hline
     &            & 14 & 96 & 59 & 8.8    & 0.48 \\ \cline {3-7}
     &            & 15 & 55 & 50 & 11.6   & 0.48 \\ \cline {3-7}
     &  Bilateral & 16 & 71 & 52 & 9.3    & 0.56 \\ \cline {3-7}
     &            & 17 & 70 & 55 & 11.8   & 0.57 \\ \cline {2-7}
2006 &            & 14 & 40 & 46 & 21.9   & 0.31 \\ \cline {3-7}
     &            & 15 & 14 & 40 & 20.3   & 0.56 \\ \cline {3-7}
     & Auction    & 16 & 18 & 48 & 19.6   & 0.49 \\ \cline {3-7}
     &            & 17 & 14 & 44 & 29.3   & 0.36 \\ \hline
     &            & 14 & 56 & 54 & 14.1   & 5.53 \\ \cline {3-7}
     &            & 15 & 53 & 51 & 10.1   & 0.47 \\ \cline {3-7}
     &  Bilateral & 16 & 29 & 46 & 17.2   & 0.56 \\ \cline {3-7}
     &            & 17 & 59 & 52 & 11.6   & 0.51 \\ \cline {2-7}
2007 &       	  & 14 & 22 & 41 & 26     & 0.44 \\ \cline {3-7} 
     &			  & 15 & 55 & 55 & 16.1   & 0.51 \\ \cline {3-7}
     & Auction    & 16 & 22 & 49 & 27.9   & 0.37 \\ \cline {3-7}
     &            & 17 & 42 & 50 & 15.2   & 0.4  \\  
%     &            &    &    &    &        &     \\
     \hline  
\end{tabular}    
\caption{{\bf S3-Tab.B. Network parameters and NIR index} \\ Daily data, corresponding to the four Fridays of April 2006 and 2007, for both sub-markets.}
%\label{NIR}
\end{table*}

\begin{figure*}[h!]
\includegraphics[width=5in]{S3-FigB.eps}
\caption{{\bf S3-Fig.B. Attack tolerance curves (ATC) for  both sub-market matrices corresponding to the four Fridays of April 2006.}\\
Upper panels ATC for sellers, lower panels ATC for buyers. Open symbols correspond to the IDR attack strategy, full symbols to the DDR attack strategy. Squares correspond to bilateral negotiation sub-market data, circles correspond to auction sub-market data. }
\label{SI_ATC_vendredis_2006}
\end{figure*}

%\paragraph*{S4-Fig. Attack tolerance curves (ATC) for  both sub-market matrices corresponding to the four Fridays of April 2006.} Upper panels ATC for sellers, lower panels ATC for buyers. Open symbols correspond to the IDR attack strategy, full symbols to the DDR attack strategy. Squares correspond to bilateral  sub-market data, circles correspond to auction sub-market data.\\  

\begin{figure*}[h!]
\includegraphics[width=5in]{S3-FigC.eps}
\caption{{\bf S3-Fig.C. Attack tolerance curves (ATC) for market matrices corresponding to the four Fridays of April 2007.}\\
Upper panels ATC for sellers, lower panels ATC for buyers. Open symbols correspond to the IDR attack strategy, full symbols to the DDR attack strategy. Squares correspond to bilateral sub-market data, circles correspond to auction sub-market data. }
\label{SI_ATC_vendredis_2007}
\end{figure*}

%\paragraph*{S5-Fig. Attack tolerance curves (ATC) for market matrices corresponding to the four Fridays of April 2007.} Upper panels ATC for sellers, lower panels ATC for buyers. Open symbols correspond to the IDR attack strategy, full symbols to the DDR attack strategy. Squares correspond to bilateral sub-market data, circles correspond to auction sub-market data.\\

It is interesting to observe that though the  daily matrices corresponding to the auction market are in general smaller than those corresponding to the bilateral one, they are also denser. So there are less actors  but they trade more. This is consistent with the notion of efficiency associated to the auction market. As bilateral negotiations, take time, then the number of interactions is lower. 
A day by day comparison   of the network of each market indicates (with the exception of week 15 where the $NIR_{auct}> NIR_{bilat}$) that the auction  market is  in general  less nested than the  bilateral one. However, 
 the interpretation of this observation is not straightforward because daily matrices are relatively small and statistically less significant. 
We do not have a clear explanation for the reverse tendency in week 15;  we simply note  that the Friday of week 15 corresponds to a particular period in the demand for fish  in  countries of Christian tradition (it was Easter Friday in 2006 and the first Friday after Easter in 2007). More data would be needed to verify whether this fact is related to the  anomaly observed.
% Include only the SI item label in the paragraph heading. Use the \nameref{label} command to cite SI items in the text.


\begin{thebibliography}{10}
\bibitem{NED} http://ecosoft.alwaysdata.net/
\end{thebibliography}


\end{document}
